# Supplementary material for: Towards Low-Cost Hyperspectral Single-Pixel Imaging for Plant Phenotyping
Source: Sensors (Basel). 2020 Feb 19;20(4):1132. doi: 10.3390/s20041132 (PMC7070961; doi:10.3390/s20041132)
Supplement: Supplementary file 1 [file sensors-20-01132-s001.zip]

Archive with 1,645 entries (1,640 files):
- Supplementary Materials/
- Supplementary Materials/S1/
- Supplementary Materials/S1/S1/
- Supplementary Materials/S1/S1/Hypercube_01.png
- Supplementary Materials/S1/S1/Hypercube_02.png
- Supplementary Materials/S1/S1/Hypercube_03.png
- Supplementary Materials/S1/S1/Hypercube_04.png
- Supplementary Materials/S1/S1/Hypercube_05.png
- Supplementary Materials/S1/S1/Hypercube_06.png
- Supplementary Materials/S1/S1/Hypercube_07.png
- Supplementary Materials/S1/S1/Hypercube_08.png
- Supplementary Materials/S1/S1/Hypercube_09.png
- Supplementary Materials/S1/S1/Hypercube_10.png
- Supplementary Materials/S1/S1/Hypercube_100.png
- Supplementary Materials/S1/S1/Hypercube_101.png
- Supplementary Materials/S1/S1/Hypercube_102.png
- Supplementary Materials/S1/S1/Hypercube_103.png
- Supplementary Materials/S1/S1/Hypercube_104.png
- Supplementary Materials/S1/S1/Hypercube_105.png
- Supplementary Materials/S1/S1/Hypercube_106.png
- Supplementary Materials/S1/S1/Hypercube_107.png
- Supplementary Materials/S1/S1/Hypercube_108.png
- Supplementary Materials/S1/S1/Hypercube_109.png
- Supplementary Materials/S1/S1/Hypercube_11.png
- Supplementary Materials/S1/S1/Hypercube_110.png
- Supplementary Materials/S1/S1/Hypercube_111.png
- Supplementary Materials/S1/S1/Hypercube_112.png
- Supplementary Materials/S1/S1/Hypercube_113.png
- Supplementary Materials/S1/S1/Hypercube_114.png
- Supplementary Materials/S1/S1/Hypercube_115.png
- Supplementary Materials/S1/S1/Hypercube_116.png
- Supplementary Materials/S1/S1/Hypercube_117.png
- Supplementary Materials/S1/S1/Hypercube_118.png
- Supplementary Materials/S1/S1/Hypercube_119.png
- Supplementary Materials/S1/S1/Hypercube_12.png
- Supplementary Materials/S1/S1/Hypercube_120.png
- Supplementary Materials/S1/S1/Hypercube_121.png
- Supplementary Materials/S1/S1/Hypercube_122.png
- Supplementary Materials/S1/S1/Hypercube_123.png
- Supplementary Materials/S1/S1/Hypercube_124.png
- Supplementary Materials/S1/S1/Hypercube_125.png
- Supplementary Materials/S1/S1/Hypercube_126.png
- Supplementary Materials/S1/S1/Hypercube_127.png
- Supplementary Materials/S1/S1/Hypercube_128.png
- Supplementary Materials/S1/S1/Hypercube_129.png
- Supplementary Materials/S1/S1/Hypercube_13.png
- Supplementary Materials/S1/S1/Hypercube_130.png
- Supplementary Materials/S1/S1/Hypercube_131.png
- Supplementary Materials/S1/S1/Hypercube_132.png
- Supplementary Materials/S1/S1/Hypercube_133.png
- Supplementary Materials/S1/S1/Hypercube_134.png
- Supplementary Materials/S1/S1/Hypercube_135.png
- Supplementary Materials/S1/S1/Hypercube_136.png
- Supplementary Materials/S1/S1/Hypercube_137.png
- Supplementary Materials/S1/S1/Hypercube_138.png
- Supplementary Materials/S1/S1/Hypercube_139.png
- Supplementary Materials/S1/S1/Hypercube_14.png
- Supplementary Materials/S1/S1/Hypercube_140.png
- Supplementary Materials/S1/S1/Hypercube_141.png
- Supplementary Materials/S1/S1/Hypercube_142.png
- Supplementary Materials/S1/S1/Hypercube_143.png
- Supplementary Materials/S1/S1/Hypercube_144.png
- Supplementary Materials/S1/S1/Hypercube_145.png
- Supplementary Materials/S1/S1/Hypercube_146.png
- Supplementary Materials/S1/S1/Hypercube_147.png
- Supplementary Materials/S1/S1/Hypercube_148.png
- Supplementary Materials/S1/S1/Hypercube_149.png
- Supplementary Materials/S1/S1/Hypercube_15.png
- Supplementary Materials/S1/S1/Hypercube_150.png
- Supplementary Materials/S1/S1/Hypercube_151.png
- Supplementary Materials/S1/S1/Hypercube_152.png
- Supplementary Materials/S1/S1/Hypercube_153.png
- Supplementary Materials/S1/S1/Hypercube_154.png
- Supplementary Materials/S1/S1/Hypercube_155.png
- Supplementary Materials/S1/S1/Hypercube_156.png
- Supplementary Materials/S1/S1/Hypercube_157.png
- Supplementary Materials/S1/S1/Hypercube_158.png
- Supplementary Materials/S1/S1/Hypercube_159.png
- Supplementary Materials/S1/S1/Hypercube_16.png
- Supplementary Materials/S1/S1/Hypercube_160.png
- Supplementary Materials/S1/S1/Hypercube_161.png
- Supplementary Materials/S1/S1/Hypercube_162.png
- Supplementary Materials/S1/S1/Hypercube_163.png
- Supplementary Materials/S1/S1/Hypercube_164.png
- Supplementary Materials/S1/S1/Hypercube_165.png
- Supplementary Materials/S1/S1/Hypercube_166.png
- Supplementary Materials/S1/S1/Hypercube_167.png
- Supplementary Materials/S1/S1/Hypercube_168.png
- Supplementary Materials/S1/S1/Hypercube_169.png
- Supplementary Materials/S1/S1/Hypercube_17.png
- Supplementary Materials/S1/S1/Hypercube_170.png
- Supplementary Materials/S1/S1/Hypercube_171.png
- Supplementary Materials/S1/S1/Hypercube_172.png
- Supplementary Materials/S1/S1/Hypercube_173.png
- Supplementary Materials/S1/S1/Hypercube_174.png
- Supplementary Materials/S1/S1/Hypercube_175.png
- Supplementary Materials/S1/S1/Hypercube_176.png
- Supplementary Materials/S1/S1/Hypercube_177.png
- Supplementary Materials/S1/S1/Hypercube_178.png
- Supplementary Materials/S1/S1/Hypercube_179.png
- Supplementary Materials/S1/S1/Hypercube_18.png
- Supplementary Materials/S1/S1/Hypercube_180.png
- Supplementary Materials/S1/S1/Hypercube_181.png
- Supplementary Materials/S1/S1/Hypercube_182.png
- Supplementary Materials/S1/S1/Hypercube_183.png
- Supplementary Materials/S1/S1/Hypercube_184.png
- Supplementary Materials/S1/S1/Hypercube_185.png
- Supplementary Materials/S1/S1/Hypercube_186.png
- Supplementary Materials/S1/S1/Hypercube_187.png
- Supplementary Materials/S1/S1/Hypercube_188.png
- Supplementary Materials/S1/S1/Hypercube_189.png
- Supplementary Materials/S1/S1/Hypercube_19.png
- Supplementary Materials/S1/S1/Hypercube_190.png
- Supplementary Materials/S1/S1/Hypercube_191.png
- Supplementary Materials/S1/S1/Hypercube_192.png
- Supplementary Materials/S1/S1/Hypercube_193.png
- Supplementary Materials/S1/S1/Hypercube_194.png
- Supplementary Materials/S1/S1/Hypercube_195.png
- Supplementary Materials/S1/S1/Hypercube_196.png
- Supplementary Materials/S1/S1/Hypercube_197.png
- Supplementary Materials/S1/S1/Hypercube_198.png
- Supplementary Materials/S1/S1/Hypercube_199.png
- Supplementary Materials/S1/S1/Hypercube_20.png
- Supplementary Materials/S1/S1/Hypercube_200.png
- Supplementary Materials/S1/S1/Hypercube_201.png
- Supplementary Materials/S1/S1/Hypercube_202.png
- Supplementary Materials/S1/S1/Hypercube_203.png
- Supplementary Materials/S1/S1/Hypercube_204.png
- Supplementary Materials/S1/S1/Hypercube_205.png
- Supplementary Materials/S1/S1/Hypercube_206.png
- Supplementary Materials/S1/S1/Hypercube_207.png
- Supplementary Materials/S1/S1/Hypercube_208.png
- Supplementary Materials/S1/S1/Hypercube_209.png
- Supplementary Materials/S1/S1/Hypercube_21.png
- Supplementary Materials/S1/S1/Hypercube_210.png
- Supplementary Materials/S1/S1/Hypercube_211.png
- Supplementary Materials/S1/S1/Hypercube_212.png
- Supplementary Materials/S1/S1/Hypercube_213.png
- Supplementary Materials/S1/S1/Hypercube_214.png
- Supplementary Materials/S1/S1/Hypercube_215.png
- Supplementary Materials/S1/S1/Hypercube_216.png
- Supplementary Materials/S1/S1/Hypercube_217.png
- Supplementary Materials/S1/S1/Hypercube_218.png
- Supplementary Materials/S1/S1/Hypercube_219.png
- Supplementary Materials/S1/S1/Hypercube_22.png
- Supplementary Materials/S1/S1/Hypercube_220.png
- Supplementary Materials/S1/S1/Hypercube_221.png
- Supplementary Materials/S1/S1/Hypercube_222.png
- Supplementary Materials/S1/S1/Hypercube_223.png
- Supplementary Materials/S1/S1/Hypercube_224.png
- Supplementary Materials/S1/S1/Hypercube_225.png
- Supplementary Materials/S1/S1/Hypercube_226.png
- Supplementary Materials/S1/S1/Hypercube_227.png
- Supplementary Materials/S1/S1/Hypercube_228.png
- Supplementary Materials/S1/S1/Hypercube_229.png
- Supplementary Materials/S1/S1/Hypercube_23.png
- Supplementary Materials/S1/S1/Hypercube_230.png
- Supplementary Materials/S1/S1/Hypercube_231.png
- Supplementary Materials/S1/S1/Hypercube_232.png
- Supplementary Materials/S1/S1/Hypercube_233.png
- Supplementary Materials/S1/S1/Hypercube_234.png
- Supplementary Materials/S1/S1/Hypercube_235.png
- Supplementary Materials/S1/S1/Hypercube_236.png
- Supplementary Materials/S1/S1/Hypercube_237.png
- Supplementary Materials/S1/S1/Hypercube_238.png
- Supplementary Materials/S1/S1/Hypercube_239.png
- Supplementary Materials/S1/S1/Hypercube_24.png
- Supplementary Materials/S1/S1/Hypercube_240.png
- Supplementary Materials/S1/S1/Hypercube_241.png
- Supplementary Materials/S1/S1/Hypercube_242.png
- Supplementary Materials/S1/S1/Hypercube_243.png
- Supplementary Materials/S1/S1/Hypercube_244.png
- Supplementary Materials/S1/S1/Hypercube_245.png
- Supplementary Materials/S1/S1/Hypercube_246.png
- Supplementary Materials/S1/S1/Hypercube_247.png
- Supplementary Materials/S1/S1/Hypercube_248.png
- Supplementary Materials/S1/S1/Hypercube_249.png
- Supplementary Materials/S1/S1/Hypercube_25.png
- Supplementary Materials/S1/S1/Hypercube_250.png
- Supplementary Materials/S1/S1/Hypercube_251.png
- Supplementary Materials/S1/S1/Hypercube_252.png
- Supplementary Materials/S1/S1/Hypercube_253.png
- Supplementary Materials/S1/S1/Hypercube_254.png
- Supplementary Materials/S1/S1/Hypercube_255.png
- Supplementary Materials/S1/S1/Hypercube_256.png
- Supplementary Materials/S1/S1/Hypercube_257.png
- Supplementary Materials/S1/S1/Hypercube_258.png
- Supplementary Materials/S1/S1/Hypercube_259.png
- Supplementary Materials/S1/S1/Hypercube_26.png
- Supplementary Materials/S1/S1/Hypercube_260.png
- Supplementary Materials/S1/S1/Hypercube_261.png
- Supplementary Materials/S1/S1/Hypercube_262.png
- Supplementary Materials/S1/S1/Hypercube_263.png
- Supplementary Materials/S1/S1/Hypercube_264.png
- Supplementary Materials/S1/S1/Hypercube_265.png
- Supplementary Materials/S1/S1/Hypercube_266.png
- Supplementary Materials/S1/S1/Hypercube_267.png
- Supplementary Materials/S1/S1/Hypercube_268.png
- Supplementary Materials/S1/S1/Hypercube_269.png
- Supplementary Materials/S1/S1/Hypercube_27.png
- Supplementary Materials/S1/S1/Hypercube_270.png
- Supplementary Materials/S1/S1/Hypercube_271.png
- Supplementary Materials/S1/S1/Hypercube_272.png
- Supplementary Materials/S1/S1/Hypercube_273.png
- Supplementary Materials/S1/S1/Hypercube_274.png
- Supplementary Materials/S1/S1/Hypercube_275.png
- Supplementary Materials/S1/S1/Hypercube_276.png
- Supplementary Materials/S1/S1/Hypercube_277.png
- Supplementary Materials/S1/S1/Hypercube_278.png
- Supplementary Materials/S1/S1/Hypercube_279.png
- Supplementary Materials/S1/S1/Hypercube_28.png
- Supplementary Materials/S1/S1/Hypercube_280.png
- Supplementary Materials/S1/S1/Hypercube_281.png
- Supplementary Materials/S1/S1/Hypercube_282.png
- Supplementary Materials/S1/S1/Hypercube_283.png
- Supplementary Materials/S1/S1/Hypercube_284.png
- Supplementary Materials/S1/S1/Hypercube_285.png
- Supplementary Materials/S1/S1/Hypercube_286.png
- Supplementary Materials/S1/S1/Hypercube_287.png
- Supplementary Materials/S1/S1/Hypercube_288.png
- Supplementary Materials/S1/S1/Hypercube_289.png
- Supplementary Materials/S1/S1/Hypercube_29.png
- Supplementary Materials/S1/S1/Hypercube_290.png
- Supplementary Materials/S1/S1/Hypercube_291.png
- Supplementary Materials/S1/S1/Hypercube_292.png
- Supplementary Materials/S1/S1/Hypercube_293.png
- Supplementary Materials/S1/S1/Hypercube_294.png
- Supplementary Materials/S1/S1/Hypercube_295.png
- Supplementary Materials/S1/S1/Hypercube_296.png
- Supplementary Materials/S1/S1/Hypercube_297.png
- Supplementary Materials/S1/S1/Hypercube_298.png
- Supplementary Materials/S1/S1/Hypercube_299.png
- Supplementary Materials/S1/S1/Hypercube_30.png
- Supplementary Materials/S1/S1/Hypercube_300.png
- Supplementary Materials/S1/S1/Hypercube_301.png
- Supplementary Materials/S1/S1/Hypercube_302.png
- Supplementary Materials/S1/S1/Hypercube_303.png
- Supplementary Materials/S1/S1/Hypercube_304.png
- Supplementary Materials/S1/S1/Hypercube_305.png
- Supplementary Materials/S1/S1/Hypercube_306.png
- Supplementary Materials/S1/S1/Hypercube_307.png
- Supplementary Materials/S1/S1/Hypercube_308.png
- Supplementary Materials/S1/S1/Hypercube_309.png
- Supplementary Materials/S1/S1/Hypercube_31.png
- Supplementary Materials/S1/S1/Hypercube_310.png
- Supplementary Materials/S1/S1/Hypercube_311.png
- Supplementary Materials/S1/S1/Hypercube_312.png
- Supplementary Materials/S1/S1/Hypercube_313.png
- Supplementary Materials/S1/S1/Hypercube_314.png
- Supplementary Materials/S1/S1/Hypercube_315.png
- Supplementary Materials/S1/S1/Hypercube_316.png
- Supplementary Materials/S1/S1/Hypercube_317.png
- Supplementary Materials/S1/S1/Hypercube_318.png
- Supplementary Materials/S1/S1/Hypercube_319.png
- Supplementary Materials/S1/S1/Hypercube_32.png
- Supplementary Materials/S1/S1/Hypercube_320.png
- Supplementary Materials/S1/S1/Hypercube_321.png
- Supplementary Materials/S1/S1/Hypercube_322.png
- Supplementary Materials/S1/S1/Hypercube_323.png
- Supplementary Materials/S1/S1/Hypercube_324.png
- Supplementary Materials/S1/S1/Hypercube_325.png
- Supplementary Materials/S1/S1/Hypercube_326.png
- Supplementary Materials/S1/S1/Hypercube_327.png
- Supplementary Materials/S1/S1/Hypercube_328.png
- Supplementary Materials/S1/S1/Hypercube_329.png
- Supplementary Materials/S1/S1/Hypercube_33.png
- Supplementary Materials/S1/S1/Hypercube_330.png
- Supplementary Materials/S1/S1/Hypercube_331.png
- Supplementary Materials/S1/S1/Hypercube_332.png
- Supplementary Materials/S1/S1/Hypercube_333.png
- Supplementary Materials/S1/S1/Hypercube_334.png
- Supplementary Materials/S1/S1/Hypercube_335.png
- Supplementary Materials/S1/S1/Hypercube_336.png
- Supplementary Materials/S1/S1/Hypercube_337.png
- Supplementary Materials/S1/S1/Hypercube_338.png
- Supplementary Materials/S1/S1/Hypercube_339.png
- Supplementary Materials/S1/S1/Hypercube_34.png
- Supplementary Materials/S1/S1/Hypercube_340.png
- Supplementary Materials/S1/S1/Hypercube_341.png
- Supplementary Materials/S1/S1/Hypercube_342.png
- Supplementary Materials/S1/S1/Hypercube_343.png
- Supplementary Materials/S1/S1/Hypercube_344.png
- Supplementary Materials/S1/S1/Hypercube_345.png
- Supplementary Materials/S1/S1/Hypercube_346.png
- Supplementary Materials/S1/S1/Hypercube_347.png
- Supplementary Materials/S1/S1/Hypercube_348.png
- Supplementary Materials/S1/S1/Hypercube_349.png
- Supplementary Materials/S1/S1/Hypercube_35.png
- Supplementary Materials/S1/S1/Hypercube_350.png
- Supplementary Materials/S1/S1/Hypercube_351.png
- Supplementary Materials/S1/S1/Hypercube_352.png
- Supplementary Materials/S1/S1/Hypercube_353.png
- Supplementary Materials/S1/S1/Hypercube_354.png
- Supplementary Materials/S1/S1/Hypercube_355.png
- Supplementary Materials/S1/S1/Hypercube_356.png
- Supplementary Materials/S1/S1/Hypercube_357.png
- Supplementary Materials/S1/S1/Hypercube_358.png
- Supplementary Materials/S1/S1/Hypercube_359.png
- Supplementary Materials/S1/S1/Hypercube_36.png
- Supplementary Materials/S1/S1/Hypercube_360.png
[truncated: 1,345 more entries]
